# Supplementary material for: Silica-Bacterial Cellulose Composite Aerogel Fibers with Excellent Mechanical Properties from Sodium Silicate Precursor
Source: Gels. 2021 Dec 26;8(1):17. doi: 10.3390/gels8010017 (PMC8774922; doi:10.3390/gels8010017)
Supplement: Supplementary file 1 [file gels-08-00017-s001.zip]

Archive with 3 entries (2 files):
- Supplementary Materials/
- Supplementary Materials/gels-1517755-supplementary.pdf
- Supplementary Materials/Video S1.mp4
